# Supplementary material for: Environmental DNA (eDNA) detects the pool frog (Pelophylax lessonae) at times when traditional monitoring methods are insensitive
Source: Sci Rep. 2018 Apr 3;8:5452. doi: 10.1038/s41598-018-23740-5 (PMC5882913; doi:10.1038/s41598-018-23740-5)
Supplement: Supplementary file 1 — Dataset 1 [file 41598_2018_23740_MOESM1_ESM.xlsx]

## Sheet: rtPCR_raw
index	system	date	replicate	DNA concentration/measured [ng/ml]	DNA concentrations [ng/µl]	well	run01	end RFU	Call	Cq	SQ	run02	end RFU	Call	Cq	SQ	run03	end RFU	Call	Cq	SQ
1	yngel	NA	1	2.977	0.24						0					0					0
2	yngel	NA	1	3.338	0.27						0					0					0
3	7	2016-04-27	1	27.5	2.2	A01		730.006	(+) Positive	33.4705	126.824		518.782	(+) Positive	34.9018	50.8228	B1	728.967	(+) Positive	33.089	3138.78
4	14	2016-04-27	1	8.96	0.7168	A02		0.569709			0		5.30295			0	B2	0.507011			0
5	16	2016-04-27	1	13.32	1.0656	A03		130.172			0		48.5108			0	B3	-0.103772			0
6	Bolundsfjärden	2016-04-27	1	68.34	5.4672	A04		48.9092			0		127.987			0	B4	33.3147			0
7	7	2016-06-09	1	95.34	7.6272	A08		-1.24958			0		-0.911083			0	B8	-0.448938			0
9	14	2016-06-09	1	22.15	1.772	A09		902.903	(+) Positive	33.572	119.456		715.076	(+) Positive	33.9651	86.8601	B9	530.842	(+) Positive	35.5109	739.589
11	16	2016-06-09	1	30.9	2.472	A10		1.63			0		-0.181375			0	B10	-1.304			0
12	18	2016-06-09	1	69.76	5.5808	A11		651.494	(+) Positive	33.7293	108.877		361.982	(+) Positive	34.1642	77.5057	B11	672.467	(+) Positive	33.7774	2081.27
13	19a	2016-06-09	1	28.18	2.2544	A12		7.86193			0		172.709	(+) Positive	37.5481	11.1809	B12	1.31873			0
17	6b	2016-06-16	1	15.743	1.25944	B01		2.02541			0		-0.0897363			0	C1	-0.558672			0
18	8a	2016-06-16	1	18.55	1.484	B02		2.40987			0		619.849	(+) Positive	35.0453	46.8162	C2	1.9351			0
19	11f	2016-06-15	1	18.967	1.51736	B03		5.77989			0		4.0623			0	C3	0.645238			0
21	11g	2016-06-15	1	21.196	1.69568	B04		0.446136			0		-0.771847			0	C4	-1.1231			0
23	11h	2016-06-15	1	28.077	2.24616	B05		3.6271			0		2.23129			0	C5	46.7463			0
24	12	2016-06-16	1	46.899	3.75192	B06		0.963823			0		0.391522			0	C6	0.415598			0
25	13a	2016-06-16	1	161.01	12.8808	B07		369.993	(+) Positive	36.4254	22.2129		26.6871			0	C7	130.371		38.3848	0
27	13b	2016-06-15	1	51.305	4.1044	B08		115.479			0		95.5788			0	C8	98.7196		38.8215	0
28	15	2016-06-15	1	36.562	2.92496	B11		1.44074			0		-0.40582			0	C11	3.54829			0
29	17a	2016-06-15	1	26.9	2.152	B09		1.50965			0		572.642	(+) Positive	34.7849	54.3364	C9	26.0485			0
30	22	2016-06-16	1	25.808	2.06464	B10		-0.0307822			0		0.18186			0	C10	2.48635			0
31	66a	2016-06-15	1	9.76	0.7808	C04		2.52225			0		0.528971			0	D4	95.8855		38.8672	0
32	6a	2016-07-12	1	12.117	0.96936	B12		0.554639			0		2.6353			0	C12	230.454	(+) Positive	37.3211	251.064
33	7	2016-07-12	1	23.04	1.8432	C01		-0.431335			0		-1.55648			0	D1	1.07443			0
36	8a	2016-07-13	1	41.9	3.352	C02		27.0145			0		46.5499			0	D2	621.337	(+) Positive	35.1465	919.258
38	11f	2016-07-12	1	16.16	1.2928	C03		80.446			0		59.1385			0	D3	120.4		38.4857	0
40	11g	2016-07-12	1	11.72	0.9376	C05		2.00339			0		-0.545678			0	D5	23.7736			0
42	12	2016-07-13	1	10.79	0.8632	C06		30.7768			0		1.06796			0	D6	311.371	(+) Positive	36.63	379.229
44	14	2016-07-12	1	7.79	0.6232	C07		1.62996			0		-0.181589			0	D7	1.18376			0
47	15	2016-07-12	1	2.46	0.1968	C08		7.53215			0		31.483			0	D8	233.162	(+) Positive	37.3307	249.627
49	16	2016-07-12	1	8.38	0.6704	C09		1.05914			0		1.46457			0	D9	37.9031			0
51	17a	2016-07-12	1	17.71	1.4168	C10		3.04981			0		0.926667			0	D10	1.44477			0
52	18	2016-07-13	1	1.93	0.1544	C11		1034.12	(+) Positive	32.7722	191.427		828.977	(+) Positive	32.0636	257.82	D11	950.481	(+) Positive	32.1884	5372.84
54	19a	2016-07-12	1	13.01	1.0408	C12		-4.06834			0		-0.0724619			0	D12	2.29233			0
56	22	2016-07-13	1	19.11	1.5288	D01		1.93145			0		10.0071			0	F1	2.63674			0
58	66a	2016-07-13	1	7.51	0.6008	D02		59.8613			0		1.02772			0	E1	46.3884			0
60	6b	2016-08-24	1	26.06	2.0848	D03		-0.976582			0		6.53944			0	E2	1.46602			0
63	7	2016-08-24	1	71.62	5.7296	D04		0.591137			0		1.51861			0	E3	240.601	(+) Positive	37.342	247.951
67	8a	2016-08-24	1	24.75	1.98	D05		186.902	(+) Positive	38.4555	6.71142		8.46474			0	E4	3.87429			0
69	11f	2016-08-25	1	9.66	0.7728	D06		22.8836			0		78.8267			0	E5	52.2392		39.7905	0
71	11g	2016-08-25	1	10.69	0.8552	D07		2.55561			0		701.932	(+) Positive	34.5545	61.9951	E6	432.243	(+) Positive	35.9221	578.64
73	11h	2016-08-25	1	21.16	1.6928	D08		491.909	(+) Positive	36.2731	24.3001		28.7297			0	E7	137.911		38.3058	0
76	12	2016-08-24	1	6.52	0.5216	D09		37.1229			0		170.855	(+) Positive	37.9866	8.70004	E8	60.2109		39.5819	0
78	13a	2016-08-25	1	13.16	1.0528	D10		4.94692			0		405.049	(+) Positive	36.2745	23.1709	E9	62.4939		39.5601	0
80	13b	2016-08-25	1	30.5	2.44	D11		159.327	(+) Positive	38.6681	5.92085		306.246	(+) Positive	36.713	18.0302	E10	408.185	(+) Positive	36.1197	514.257
82	14	2016-08-24	1	26.44	2.1152	D12		80.132			0		0.71692			0	E11	381.143	(+) Positive	36.1784	496.563
86	15	2016-08-24	2	22.73	1.8184	E01		-0.169589			0		1.64651			0	E12	263.392	(+) Positive	37.1471	278.541
89	16	2016-08-24	1	23.8	1.904	E02		-0.354707			0		331.322	(+) Positive	36.0096	26.9635	F2	1.11023			0
93	17a	2016-08-24	1	26.02	2.0816	E03		677.956	(+) Positive	34.5847	65.7539		640.434	(+) Positive	33.8694	91.7448	F3	2.75987			0
95	18	2016-08-25	1	11.74	0.9392	E04		10.1686			0		458.7	(+) Positive	34.796	53.9927	F4	1.25261			0
99	19a	2016-08-24	1	8.82	0.7056	E05		397.091	(+) Positive	36.9087	16.706		50.8608		39.8575	2.98281	F5	640.965	(+) Positive	34.4148	1422.64
102	22	2016-08-25	1	74.48	5.9584	E06		-2.80757			0		-1.87277			0	F6	432.944	(+) Positive	34.6555	1232.31
106	66a	2016-08-24	1	10.48	0.8384	E07		0.898896			0		-0.958733			0	F7	-0.458698			0
108	7	2016-05-17	1	39.44	3.1552	E08		-2.04982			0		40.398			0	F8	6.67103			0
110	14	2016-05-17	1	5.19	0.4152	E09		6.19708			0		345.126	(+) Positive	35.3057	40.3362	F9	887.258	(+) Positive	32.5253	4394.31
112	16	2016-05-17	1	9.94	0.7952	E10		261.278	(+) Positive	37.8671	9.49431		93.32			0	F10	330.99	(+) Positive	36.6679	370.755
113	19a	2016-05-17	1	8.05	0.644	E11		2.74778			0		10.6015			0	F11	52.9566		39.8805	0
114	7	2016-05-25	1	85.24	6.8192	E12		10.1091			0		308.173	(+) Positive	34.57	61.4475	F12	324.115	(+) Positive	35.2653	856.358
116	14	2016-05-25	1	19.58	1.5664	F01		0.844			0		1.60248			0	G1	390.554	(+) Positive	34.9145	1055.82
118	16	2016-05-25	1	24.34	1.9472	F02		5.57667			0		2.07279			0	G2	265.383	(+) Positive	34.5213	1335.08
119	19a	2016-05-25	1	13.49	1.0792	F03		388.04	(+) Positive	36.9088	16.7048		-1.728			0	G3	183.106	(+) Positive	37.8642	181.552
120	7	2016-05-31	1	20	1.6	F04		0.128387			0		-6.8464			0	G5	454.013	(+) Positive	34.657	1231.18
121	14	2016-05-31	1	20	1.6	F05		199.303	(+) Positive	38.2456	7.59566		313.371	(+) Positive	36.0196	26.8098	G6	150.909		38.1525	0
123	16	2016-05-31	1	20	1.6	F06		-4.53701			0		3.45498			0	G7	299.799	(+) Positive	36.2011	489.869
125	19a	2016-05-31	1	20	1.6	F07		6.47283			0		6.9688			0	G4	84.3314		39.3252	0
